# Supplementary material for: Dynamic Analysis of Stool Microbiota of Simmental Calves and Effects of Diarrhea on Their Gut Microbiota
Source: Biology (Basel). 2024 Jul 13;13(7):520. doi: 10.3390/biology13070520 (PMC11273684; doi:10.3390/biology13070520)
Supplement: Supplementary file 1 [file biology-13-00520-s001.zip]

Archive with 3 entries (3 files):
- Supplementary File S1.pdf
- Supplementary File S2.xlsx
- Supplementary File S3.pptx
