# Supplementary material for: Dynamic Analysis of Stool Microbiota of Simmental Calves and Effects of Diarrhea on Their Gut Microbiota
Source: Biology (Basel). 2024 Jul 13;13(7):520. doi: 10.3390/biology13070520 (PMC11273684; doi:10.3390/biology13070520)
Supplement: Supplementary file 1 [file biology-13-00520-s001.zip › Supplementary File S2.xlsx]

## Sheet: Sheet1
Sample ID	Raw CCS	Clean CCS	Effective CCS	AvgLen(bp)	Effective(%)
A-1-12d	14216	14198	13691	1453	96.31
A-1-15d	14886	14861	14397	1455	96.72
A-1-18d	13942	13908	12379	1449	88.79
A-1-1d	14418	14418	14392	1464	99.82
A-1-22d	14031	14005	13178	1451	93.92
A-1-26d	12423	12389	10184	1454	81.98
A-1-30d	12984	12960	11477	1453	88.39
A-1-35d	13177	13157	11261	1451	85.46
A-1-3d	12864	12837	12443	1457	96.73
A-1-40d	12889	12875	11725	1459	90.97
A-1-5d	13420	13379	13153	1453	98.01
A-1-7d	11882	11880	11689	1449	98.38
A-1-9d	13054	13022	11861	1455	90.86
A-2-12d	14500	14471	14184	1450	97.82
A-2-15d	12560	12560	12414	1482	98.84
A-2-18d	12671	12651	12514	1445	98.76
A-2-1d	12476	12459	12200	1461	97.79
A-2-22d	14587	14571	13832	1449	94.82
A-2-26d	12746	12733	12051	1446	94.55
A-2-30d	12720	12707	11803	1469	92.79
A-2-35d	14405	14397	14332	1472	99.49
A-2-3d	12541	12509	12071	1454	96.25
A-2-40d	13369	13360	13312	1449	99.57
A-2-5d	13394	13392	13260	1469	99
A-2-7d	12765	12764	12754	1465	99.91
A-2-9d	13135	13120	12317	1461	93.77
A-3-12d	13566	13559	13521	1462	99.67
A-3-15d	14462	14418	13863	1447	95.86
A-3-18d	11826	11814	10773	1459	91.1
A-3-1d	13358	13358	13181	1448	98.67
A-3-22d	11871	11870	11518	1469	97.03
A-3-26d	14674	14657	14339	1452	97.72
A-3-30d	13918	13903	13403	1460	96.3
A-3-35d	14322	14290	12700	1452	88.67
A-3-3d	11866	11864	11471	1462	96.67
A-3-40d	14247	14222	12297	1457	86.31
A-3-5d	12177	12177	12078	1453	99.19
A-3-9d	13933	13932	13901	1472	99.77
A-4-12d	12384	12374	11205	1454	90.48
A-4-15d	12692	12656	11868	1452	93.51
A-4-18d	12891	12873	11113	1454	86.21
A-4-1d	13526	13514	13131	1456	97.08
A-4-22d	12364	12318	10221	1455	82.67
A-4-26d	14857	14817	13244	1454	89.14
A-4-30d	12071	12059	10584	1450	87.68
A-4-35d	14305	14278	13330	1454	93.18
A-4-3d	14852	14840	14481	1447	97.5
A-4-40d	13625	13613	13264	1457	97.35
A-4-7d	12918	12896	12605	1452	97.58
A-4-9d	12277	12261	11988	1451	97.65
A-5-12d	11881	11854	11533	1462	97.07
A-5-15d	12160	12128	11511	1453	94.66
A-5-18d	12469	12439	11091	1451	88.95
A-5-1d	11938	11938	11572	1456	96.93
A-5-22d	14401	14365	11927	1453	82.82
A-5-26d	11934	11920	10660	1451	89.32
A-5-30d	14530	14525	13822	1464	95.13
A-5-35d	13817	13800	12168	1452	88.07
A-5-40d	14069	14054	12681	1461	90.13
A-5-5d	12981	12980	12878	1461	99.21
A-5-7d	12324	12319	12269	1462	99.55
A-5-9d	12315	12286	12153	1455	98.68
A-6-12d	12911	12887	11784	1449	91.27
A-6-15d	12220	12201	10912	1454	89.3
A-6-18d	14860	14837	13442	1452	90.46
A-6-1d	13063	13058	12730	1459	97.45
A-6-22d	14329	14298	12302	1455	85.85
A-6-26d	14153	14150	14074	1461	99.44
A-6-30d	12603	12587	11539	1456	91.56
A-6-35d	14143	14119	13514	1454	95.55
A-6-40d	14545	14521	14328	1452	98.51
A-6-5d	14381	14381	14028	1455	97.55
A-6-7d	12160	12159	12136	1465	99.8
A-6-9d	14212	14208	14193	1463	99.87
B-1-12d	12525	12496	11397	1453	90.99
B-1-15d	12757	12733	11879	1452	93.12
B-1-18d	12518	12509	12309	1455	98.33
B-1-1d	11726	11724	11503	1451	98.1
B-1-22d	12586	12571	10765	1456	85.53
B-1-26d	14678	14641	14413	1456	98.19
B-1-30d	13420	13401	12838	1451	95.66
B-1-35d	13835	13811	13735	1449	99.28
B-1-3d	13400	13372	13090	1460	97.69
B-1-40d	14588	14572	14511	1455	99.47
B-1-5d	12591	12587	12575	1468	99.87
B-1-7d	13038	13038	12978	1470	99.54
B-1-9d	12624	12612	12509	1459	99.09
B-2-12d	13122	13113	12754	1489	97.2
B-2-15d	12452	12429	11111	1452	89.23
B-2-18d	13052	13022	11952	1453	91.57
B-2-1d	13523	13502	13329	1457	98.57
B-2-22d	13875	13849	12031	1458	86.71
B-2-26d	13107	13083	12114	1456	92.42
B-2-30d	13249	13240	12987	1449	98.02
B-2-35d	12093	12076	11823	1456	97.77
B-2-3d	13912	13878	13687	1454	98.38
B-2-40d	11817	11800	10933	1454	92.52
B-2-5d	11758	11755	11714	1471	99.63
B-2-7d	12248	12243	12218	1458	99.76
B-2-9d	11719	11702	11584	1495	98.85
B-3-12d	12882	12876	12752	1461	98.99
B-3-15d	11816	11788	10872	1454	92.01
B-3-18d	14428	14405	13742	1456	95.25
B-3-1d	13218	13216	13025	1463	98.54
B-3-22d	13643	13636	12570	1460	92.14
B-3-26d	13817	13788	12640	1457	91.48
B-3-30d	14410	14381	13901	1458	96.47
B-3-35d	12227	12208	11859	1453	96.99
B-3-3d	12146	12119	11615	1458	95.63
B-3-40d	12502	12488	12038	1451	96.29
B-3-5d	12643	12624	12568	1464	99.41
B-3-7d	12675	12675	12568	1455	99.16
B-3-9d	13957	13952	13835	1462	99.13
B-4-12d	13775	13771	13693	1454	99.4
B-4-15d	14740	14718	13383	1455	90.79
B-4-18d	14297	14265	14030	1459	98.13
B-4-1d	12100	12100	12072	1464	99.77
B-4-22d	13085	13054	13020	1451	99.5
B-4-26d	14593	14577	14318	1457	98.12
B-4-30d	11754	11736	10761	1467	91.55
B-4-35d	13894	13874	13126	1453	94.47
B-4-3d	13974	13944	13232	1455	94.69
B-4-40d	14904	14874	14202	1452	95.29
B-4-5d	14749	14706	13423	1455	91.01
B-4-7d	14189	14188	14182	1465	99.95
B-4-9d	12455	12455	12359	1461	99.23
B-5-12d	13818	13806	13557	1459	98.11
B-5-15d	14535	14515	13386	1451	92.09
B-5-18d	12727	12692	12662	1453	99.49
B-5-22d	13157	13132	11841	1457	90
B-5-26d	14251	14238	12700	1460	89.12
B-5-30d	14618	14599	14051	1461	96.12
B-5-35d	13399	13373	12557	1454	93.72
B-5-3d	13398	13370	12724	1449	94.97
B-5-40d	14547	14528	14430	1454	99.2
B-5-5d	14201	14185	13949	1462	98.23
B-5-7d	13034	13031	12668	1460	97.19
B-5-9d	12505	12500	12211	1467	97.65
B-6-12d	13679	13667	12503	1450	91.4
B-6-15d	11970	11956	10974	1450	91.68
B-6-18d	12116	12078	11314	1447	93.38
B-6-22d	14943	14925	14393	1449	96.32
B-6-26d	14457	14453	13892	1453	96.09
B-6-30d	13533	13520	12635	1450	93.36
B-6-35d	12238	12223	11612	1454	94.88
B-6-3d	14851	14844	14708	1469	99.04
B-6-40d	14762	14732	12722	1450	86.18
B-6-5d	13623	13610	13053	1463	95.82
B-6-7d	13728	13728	13674	1458	99.61
B-6-9d	11716	11703	11308	1454	96.52
B-7-12d	12340	12315	12194	1462	98.82
B-7-15d	12846	12827	12304	1451	95.78
B-7-18d	12631	12619	11045	1450	87.44
B-7-22d	14749	14727	13019	1446	88.27
B-7-26d	11834	11804	10788	1450	91.16
B-7-30d	13887	13856	12303	1450	88.59
B-7-35d	12894	12858	12328	1455	95.61
B-7-3d	14228	14225	14129	1463	99.3
B-7-40d	14798	14766	14172	1448	95.77
B-7-5d	11976	11974	11961	1462	99.87
B-7-7d	12331	12329	12292	1462	99.68
B-7-9d	14256	14232	14128	1457	99.1
B-8-12d	13255	13220	13198	1458	99.57
B-8-15d	13956	13925	12540	1453	89.85
B-8-18d	13059	13035	12369	1456	94.72
B-8-22d	12304	12289	12121	1454	98.51
B-8-26d	13451	13430	13173	1449	97.93
B-8-30d	13338	13324	13006	1457	97.51
B-8-35d	13772	13731	13153	1453	95.51
B-8-40d	12131	12109	11765	1454	96.98
B-8-5d	12786	12758	12317	1456	96.33
B-8-7d	13251	13249	13179	1454	99.46
B-8-9d	11983	11983	11961	1463	99.82

## Sheet: Sheet2
Sample	OTU_Num	Seqs_Num
A-1-12d	133	13663
A-1-15d	153	14359
A-1-18d	149	12262
A-1-1d	42	14333
A-1-22d	197	13124
A-1-26d	257	9890
A-1-30d	296	11310
A-1-35d	220	11104
A-1-3d	63	12404
A-1-40d	223	11571
A-1-5d	60	13121
A-1-7d	58	11664
A-1-9d	95	11798
A-2-12d	115	14158
A-2-15d	84	12400
A-2-18d	109	12489
A-2-1d	47	12156
A-2-22d	131	13793
A-2-26d	107	11980
A-2-30d	125	11733
A-2-35d	206	14305
A-2-3d	65	12046
A-2-40d	140	13299
A-2-5d	80	13199
A-2-7d	49	12735
A-2-9d	73	12241
A-3-12d	56	13508
A-3-15d	109	13829
A-3-18d	255	10661
A-3-1d	39	13122
A-3-22d	245	11481
A-3-26d	199	14312
A-3-30d	171	13355
A-3-35d	186	12633
A-3-3d	37	11453
A-3-40d	253	12146
A-3-5d	55	12046
A-3-9d	97	13837
A-4-12d	153	11133
A-4-15d	150	11805
A-4-18d	98	11003
A-4-1d	48	13073
A-4-22d	170	10076
A-4-26d	135	13178
A-4-30d	156	10470
A-4-35d	216	13279
A-4-3d	58	14426
A-4-40d	318	13184
A-4-7d	87	12585
A-4-9d	93	11957
A-5-12d	133	11498
A-5-15d	123	11474
A-5-18d	159	10968
A-5-1d	34	11536
A-5-22d	221	11667
A-5-26d	245	10547
A-5-30d	85	13779
A-5-35d	374	11925
A-5-40d	382	12436
A-5-5d	54	12842
A-5-7d	73	12240
A-5-9d	71	12112
A-6-12d	95	11697
A-6-15d	172	10797
A-6-18d	138	13345
A-6-1d	88	12692
A-6-22d	172	12173
A-6-26d	117	13959
A-6-30d	176	11495
A-6-35d	196	13449
A-6-40d	242	14292
A-6-5d	75	13962
A-6-7d	85	12108
A-6-9d	69	14165
B-1-12d	99	11346
B-1-15d	140	11834
B-1-18d	123	12285
B-1-1d	51	11484
B-1-22d	274	10607
B-1-26d	253	14390
B-1-30d	232	12726
B-1-35d	239	13719
B-1-3d	52	13043
B-1-40d	191	14488
B-1-5d	64	12534
B-1-7d	36	12955
B-1-9d	58	12487
B-2-12d	49	12723
B-2-15d	194	10985
B-2-18d	182	11888
B-2-1d	51	13311
B-2-22d	196	11922
B-2-26d	266	12042
B-2-30d	227	12940
B-2-35d	258	11791
B-2-3d	66	13676
B-2-40d	261	10836
B-2-5d	59	11698
B-2-7d	61	12204
B-2-9d	49	11557
B-3-12d	104	12724
B-3-15d	199	10814
B-3-18d	270	13694
B-3-1d	38	12992
B-3-22d	221	12451
B-3-26d	283	12503
B-3-30d	316	13817
B-3-35d	243	11813
B-3-3d	56	11589
B-3-40d	434	11883
B-3-5d	84	12542
B-3-7d	52	12541
B-3-9d	69	13812
B-4-12d	70	13677
B-4-15d	134	13312
B-4-18d	180	14003
B-4-1d	43	12058
B-4-22d	122	12997
B-4-26d	160	14301
B-4-30d	244	10694
B-4-35d	231	13060
B-4-3d	60	13183
B-4-40d	169	14140
B-4-5d	62	13273
B-4-7d	40	14149
B-4-9d	53	12342
B-5-12d	57	13508
B-5-15d	171	13319
B-5-18d	201	12640
B-5-22d	114	11764
B-5-26d	160	12618
B-5-30d	172	14014
B-5-35d	208	12502
B-5-3d	66	12683
B-5-40d	309	14400
B-5-5d	76	13905
B-5-7d	69	12608
B-5-9d	49	12187
B-6-12d	103	12407
B-6-15d	234	10888
B-6-18d	184	11255
B-6-22d	175	14352
B-6-26d	129	13843
B-6-30d	161	12598
B-6-35d	164	11566
B-6-3d	69	14676
B-6-40d	185	12517
B-6-5d	77	13008
B-6-7d	49	13659
B-6-9d	72	11261
B-7-12d	68	12165
B-7-15d	138	12266
B-7-18d	202	10872
B-7-22d	176	12870
B-7-26d	162	10712
B-7-30d	225	12137
B-7-35d	188	12297
B-7-3d	55	14105
B-7-40d	292	14049
B-7-5d	41	11945
B-7-7d	51	12271
B-7-9d	60	14082
B-8-12d	64	13179
B-8-15d	143	12463
B-8-18d	166	12310
B-8-22d	150	12085
B-8-26d	197	13141
B-8-30d	154	12970
B-8-35d	219	13097
B-8-40d	162	11715
B-8-5d	57	12286
B-8-7d	46	13158
B-8-9d	33	11945
Total	1122	2174980
